# Supplementary material for: Influence of the Properties of Different Types of Recycled Aggregate on the Service Properties and Leaching of Paving Blocks Manufactured at Industrial Scale
Source: Materials (Basel). 2024 Jun 13;17(12):2898. doi: 10.3390/ma17122898 (PMC11205776; doi:10.3390/ma17122898)
Supplement: Supplementary file 1 [file materials-17-02898-s001.zip]

Archive with 1 entries (1 files):
- materials-3047404-supplementary.pdf
